# Supplementary material for: SMAD6-deficiency in human genetic disorders
Source: NPJ Genom Med. 2022 Nov 21;7:68. doi: 10.1038/s41525-022-00338-5 (PMC9681871; doi:10.1038/s41525-022-00338-5)
Supplement: Supplementary file 2 — Supplementary Table 1 [file 41525_2022_338_MOESM2_ESM.xlsx]

## Sheet: Suppl_Table1
Systematic review of all heterozygous SMAD6 variants identified in probands with congenital heart disease, bicuspid aortic valve-related aortopathy, cranioysnostosis and radioulnarsynostosis
Nucleotide_Substitution (NM_005585.4)	Amino_Acid_Substitution	Alamut_Visual_Plus (nucleotide)	Alamut_Visual_Plus (protein)	Phenotype	Publication	Figure 1	Remark
c.1244C>T	p.P415L	c.1244C>T	p.(Pro415Leu)	BAV, aortic stenosis	Tan et al., 2012	Yes
c.1451G>T	p.C484F	c.1451G>T	p.(Cys484Phe)	BAV/CoA	Tan et al., 2012	Yes
	p.A86fs	c.263dup	p.(Arg91Glufs*30)	LVO	Jin et al., 2017	Yes
	p.G136fs	c.409dup	p.(Ala137Glyfs*166)	CTD	Jin et al., 2017	Yes
	p.E193X	c.577G>T	p.(Glu193*)	LVO	Jin et al., 2017	Yes
	p.T311fs	c.933del	p.(Ala312Leufs*227)	CTD	Jin et al., 2017	Yes
	p.A353fs	c.1059del	p.(Val354Serfs*185)	LVO	Jin et al., 2017	Yes
	p.Y358X	c.1074C>A	p.(Tyr358*)	CTD	Jin et al., 2017	Yes
	p.K386X	c.1156A>T	p.(Lys386*)	Other	Jin et al., 2017	Yes
	p.Y434X	c.1302C>G	p.(Tyr434*)	TGA	Jin et al., 2017	Yes
	p.P474fs	c.1422del	p.(Cys475Alafs*64)	CTD	Jin et al., 2017	Yes
c.74_79del	p.Gly26_Ser27del	c.79_84del	p.(Ser27_Gly28del)	BAV/TAA	Gillis et al., 2017	Yes
c.455_461del	p.Gly166Valfs*23	c.465_471del	p.(Gly156Valfs*23)	BAV/TAA	Gillis et al., 2017	Yes
c.715G>A	p.Val239Met	c.715G>A	p.(Val239Met)	BAV/TAA	Gillis et al., 2017	Yes
c.726del	p.Lys242Asnfs*300	c.726del	p.(Lys242Asnfs*297)	BAV/TAA	Gillis et al., 2017	Yes
c.770C>T	p.Pro257Leu	c.770C>T	p.(Pro257Leu)	BAV/TAA	Gillis et al., 2017	Yes	In family: p.(Arg231Gly); In cis, when both hits are present
c.812G>A	p.Gly271Glu	c.812G>A	p.(Gly271Glu)	BAV/TAA	Gillis et al., 2017	Yes
c.837C>A	p.Tyr279*	c.837C>A	p.(Tyr279*)	BAV/TAA	Gillis et al., 2017	Yes
c.864C>G	p.Tyr288*	c.864C>G	p.(Tyr288*)	BAV/TAA/CoA	Gillis et al., 2017	Yes
c.1216G>T	p.Gly406Cys	c.1216G>T	p.(Gly406Cys)	BAV/TAA	Gillis et al., 2017	Yes
c.1224C>G	p.His408Gln	c.1224C>G	p.(His408Gln)	BAV/TAA	Gillis et al., 2017	Yes
c.1328G>A	p.Arg443His	c.1328G>A	p.(Arg443His)	BAV/TAA	Gillis et al., 2017	Yes
c.42G>A	p.(Trp14*)	c.42G>A	p.(Trp14*)	BAV/TAA, aortic stenosis	Luyckx et al., 2019	Yes
c.611G>C	p.(Gly204Ala)	c.611G>C	p.(Gly204Ala)	BAV/TAA	Luyckx et al., 2019	Yes
c.794del	p.(His265Profs*274)	c.794del	p.(His265Profs*274)	BAV/TAA/CoA	Luyckx et al., 2019	Yes
c.1168_1173dup	p.Gly390_Ile391dup	c.1168_1173dup	p.(Gly390_Ile391dup)	BAV (severely calicified)/TAA	Park et al., 2019	Yes
c.2T>G	p.M1R	c.2T>G	p.(Met1?)	Metopic synostosis	Timberlake et al., 2017	Yes
c.43C>T	p.R15*	c.43C>T	p.(Arg15*)	Metopic synostosis	Timberlake et al., 2017	Yes
c.232_250del	p.Q78fs*41	c.232_250del	p.(Gln78Glyfs*41)	Sagittal + metopic synostosis	Timberlake et al., 2016	Yes
c.264dupC	p.G88fs*33	c.269dup	p.(Arg91Glufs*30)	Metopic synostosis	Timberlake et al., 2017	Yes
c.381_382del	p.S130fs*146	c.384_385del	p.(Ser130Glyfs*172)	Metopic synostosis	Timberlake et al., 2016	Yes
c.455_461del	p.P152fs*27	c.465_471del	p.(Gly156Valfs*23)	Sagittal synostosis	Timberlake et al., 2017	Yes
c.667C>T	p.Q223*	c.667C>T	p.(Gln223*)	Metopic synostosis	Timberlake et al., 2016	Yes
c.839_840insT	p.R281fs*13	c.840dup	p.(Arg281Serfs*22)	Sagittal synostosis	Timberlake et al., 2016	Yes
c.916A>G	p.T306A	c.916A>G	p.(Thr306Ala)	Sagittal synostosis	Timberlake et al., 2016	Yes
c.968C>T	p.P323L	c.968C>T	p.(Pro323Leu)	Metopic synostosis	Timberlake et al., 2016	Yes
c.1034delG	p.R345fs*194	c.1034del	p.(Arg345Profs*194)	Sagittal + metopic synostosis	Timberlake et al., 2016	Yes
c.1055_1056insAT	p.A353fs*187	c.1055_1056insAT	p.(Ala353Trpfs*187)	Sagittal + metopic synostosis	Timberlake et al., 2016	Yes
c.1120G>T	p.E374*	c.1120G>T	p.(Glu374*)	Sagittal synostosis	Timberlake et al., 2016	Yes
c.1168G>T	p.G390C	c.1168G>T	p.(Gly390Cys)	Metopic synostosis	Timberlake et al., 2016	Yes
c.1219G>T	p.E407*	c.1219G>T	p.(Glu407*)	Metopic synostosis	Timberlake et al., 2016	Yes
c.1393C>T	p.R465C	c.1393C>T	p.(Arg465Cys)	Metopic synostosis	Timberlake et al., 2016	Yes
c.1396A>T	p.I466F	c.1396A>T	p.(Ile466Phe)	Metopic synostosis	Timberlake et al., 2017	Yes
c.1469T>C	p.I490T	c.1469T>C	p.(Ile490Thr)	Metopic synostosis	Timberlake et al., 2016	Yes
c.-9G>T	---	c.-9G>T	p.?	(Non)syndromic CRS	Calpena et al., 2020	No
c.40T>C	p.Trp14Arg	c.40T>C	p.(Trp14Arg)	(Non)syndromic CRS	Calpena et al., 2020	Yes
c.95del	p.Gly32Alafs*32	c.95del	p.(Gly32Alafs*32)	(Non)syndromic CRS	Calpena et al., 2020	Yes
c.124C>T	p.Arg42*	c.124C>T	p.(Arg42*)	(Non)syndromic CRS	Calpena et al., 2020	Yes
c.433dup	p.Leu145Profs*158	c.433dup	p.(Leu145Profs*158)	(Non)syndromic CRS	Calpena et al., 2020	Yes
c.465_471dup	p.Ser158Argfs*147	c.465_471dup	p.(Ser158Argfs*147)	(Non)syndromic CRS	Calpena et al., 2020	Yes
c.465_471dup	p.Ser158Argfs*147	c.465_471dup	p.(Ser158Argfs*147)	(Non)syndromic CRS	Calpena et al., 2020	Yes
c.511G>A	p.Glu171Lys	c.511G>A	p.(Glu171Lys)	(Non)syndromic CRS	Calpena et al., 2020	Yes
c.605_619dup	p.Pro202_Val206dup	c.605_619dup	p.(Pro202_Val206dup)	(Non)syndromic CRS	Calpena et al., 2020	Yes
c.671T>C	p.Leu224Pro	c.671T>C	p.(Leu224Pro)	(Non)syndromic CRS	Calpena et al., 2020	Yes
c.726G>T	p.Lys242Asn	c.726G>T	p.(Lys242Asn)	(Non)syndromic CRS	Calpena et al., 2020	Yes
c.731T>G	p.Leu244Arg	c.731T>G	p.(Leu244Arg)	(Non)syndromic CRS	Calpena et al., 2020	Yes
c.775del	p.Val259Cysfs*280	c.775del	p.(Val259Cysfs*280)	(Non)syndromic CRS	Calpena et al., 2020	Yes
c.781T>C	p.Cys261Arg	c.781T>C	p.(Cys261Arg)	(Non)syndromic CRS	Calpena et al., 2020	Yes
c.788C>T	p.Pro263Leu	c.788C>T	p.(Pro263Leu)	(Non)syndromic CRS	Calpena et al., 2020	Yes
c.817G>C	(p.Glu273Gln)	c.817G>C	p.(Glu273Gln)	(Non)syndromic CRS	Calpena et al., 2020	Yes
c.817+2T>A	---	c.817+2T>A	p.?	(Non)syndromic CRS	Calpena et al., 2020	No
c.837C>G	p.Tyr279*	c.837C>G	p.(Tyr279*)	(Non)syndromic CRS	Calpena et al., 2020	Yes
c.[839C>T; 1041T>A]	p.[Ser280Phe; Tyr347*]	c.[839C>T; 1041T>A]	p.(Ser280Phe), p.(Tyr347*)	(Non)syndromic CRS	Calpena et al., 2020	Yes	In cis
c.1093G>T	p.Gly365Cys	c.1093G>T	p.(Gly365Cys)	(Non)syndromic CRS	Calpena et al., 2020	Yes
c.1102del	p.Leu368Trpfs*171	c.1102del	p.(Leu368Trpfs*171)	(Non)syndromic CRS	Calpena et al., 2020	Yes
c.1119_1123dup	p.Gln375Argfs*166	c.1119_1123dup	p.(Gln375Argfs*166)	(Non)syndromic CRS	Calpena et al., 2020	Yes
c.1168G>C	p.Gly390Arg	c.1168G>C	p.(Gly390Arg)	(Non)syndromic CRS	Calpena et al., 2020	Yes
c.1296dup	p.Gly433Argfs*132	c.1296dup	p.(Gly433Argfs*132)	(Non)syndromic CRS	Calpena et al., 2020	Yes
c.1417G>A	p.Gly473Arg	c.1417G>A	p.(Gly473Arg)	(Non)syndromic CRS	Calpena et al., 2020	Yes
c.1465G>A	p.Glu489Lys	c.1465G>A	p.(Glu489Lys)	(Non)syndromic CRS	Calpena et al., 2020	Yes
c.106dup	p.(D36Gfs*9)	c.106dup	p.(Asp36Glyfs*9)	Nonsyndromic RUS	Yang et al., 2019	Yes
c.223C>T	p.(R75*)	c.223C>T	p.(Arg75*)	Nonsyndromic RUS	Yang et al., 2019	Yes
c.263_264delinsT	p.(G88Vfs*37)	c.263_264delinsT	p.(Gly88Valfs*37)	Nonsyndromic RUS	Yang et al., 2019	Yes
c.345G>A	p.(W115*)	c.345G>A	p.(Trp115*)	Nonsyndromic RUS	Yang et al., 2019	Yes
c.389C>A	p.(S130*)	c.389C>A	p.(Ser130*)	Nonsyndromic RUS	Yang et al., 2019	Yes
c.442del	p.(A148Rfs*33)	c.442del	p.(Ala148Argfs*33)	Nonsyndromic RUS	Yang et al., 2019	Yes
c.452_458del	p.(E151Gfs*28)	c.452_458del	p.(Glu151Glyfs*28)	Nonsyndromic RUS	Yang et al., 2019	Yes
c.461G>A	p.(G154D)	c.461G>A	p.(Gly154Asp)	Nonsyndromic RUS	Yang et al., 2019	Yes
c.465_471del	p.(G156Vfs*23)	c.465_471del	p.(Gly156Valfs*23)	Nonsyndromic RUS	Yang et al., 2019	Yes
c.465_471del	p.(G156Vfs*23)	c.465_471del	p.(Gly156Valfs*23)	Nonsyndromic RUS	Yang et al., 2019	Yes
c.465_471del	p.(G156Vfs*23)	c.465_471del	p.(Gly156Valfs*23)	Nonsyndromic RUS	Yang et al., 2019	Yes
c.465_471del	p.(G156Vfs*23)	c.465_471del	p.(Gly156Valfs*23)	Nonsyndromic RUS	Yang et al., 2019	Yes
c.465_471dup	p.(S158Rfs*147)	c.465_471dup	p.(Ser158Argfs*147)	Nonsyndromic RUS	Yang et al., 2019	Yes
c.560C>T	p.(S187L)	c.560C>T	p.(Ser187Leu)	Nonsyndromic RUS	Yang et al., 2019	Yes
c.589del	p.(S197Pfs*45)	c.589del	p.(Ser197Profs*45)	Nonsyndromic RUS	Yang et al., 2019	Yes
c.613T>A	p.(C205S)	c.613T>A	p.(Cys205Ser)	Nonsyndromic RUS	Yang et al., 2019	Yes
c.649G>C	p.(G217R)	c.649G>C	p.(Gly217Arg)	Nonsyndromic RUS	Yang et al., 2019	Yes
c.800G>A	p.(S267N)	c.800G>A	p.(Ser267Asn)	Nonsyndromic RUS	Yang et al., 2019	Yes
c.837C>G	p.(Y279*)	c.837C>G	p.(Tyr279*)	Nonsyndromic RUS	Yang et al., 2019	Yes
c.900C>A	p.(Y300*)	c.900C>A	p.(Tyr300*)	Nonsyndromic RUS	Yang et al., 2019	Yes
c.943G>T	p.(E315*)	c.943G>T	p.(Glu315*)	Nonsyndromic RUS	Yang et al., 2019	Yes
c.1016A>C	p.(H339P)	c.1016A>C	p.(His339Pro)	Nonsyndromic RUS	Yang et al., 2019	Yes
c.1050C>G	p.(Y350*)	c.1050C>G	p.(Tyr350*)	Nonsyndromic RUS	Yang et al., 2019	Yes
c.1109A>G	p.(Q370R)	c.1109A>G	p.(Gln370Arg)	Nonsyndromic RUS	Yang et al., 2019	Yes
c.1304_1313dup	p.(F439Hfs*129)	c.1304_1313dup	p.(Phe439Hisfs*129)	Nonsyndromic RUS	Yang et al., 2019	Yes
c.1339C>T	p.(Q447*)	c.1339C>T	p.(Gln447*)	Nonsyndromic RUS	Yang et al., 2019	Yes
c.1412G>A	p.(G471D)	c.1412G>A	p.(Gly471Asp)	Nonsyndromic RUS	Yang et al., 2019	Yes
c.691C>T	p.(R231C)	c.691C>T	p.(Arg231Cys)	Nonsyndromic RUS	Shen et al., 2022	Yes
c.957_958insGCAA	p.(A319fs)	c.957_958insGCAA	p.(Ser320Alafs*246)	Nonsyndromic RUS	Shen et al., 2022	Yes
c.1460G>T	p.(W487L)	c.1460G>T	p.(Trp487Leu)	Nonsyndromic RUS	Shen et al., 2022	Yes
c.3dupG	p.(M1fs)	c.3dupG	p.(Phe2Valfs*43)	Nonsyndromic RUS	Shen et al., 2022	Yes
c.352G>T	p.(E118*)	c.352G>T	p.(Glu118*)	Nonsyndromic RUS	Shen et al., 2022	Yes
c.1012G>T	p.(E338*)	c.1012G>T	p.(Glu338*)	Nonsyndromic RUS	Shen et al., 2022	Yes
c.38T>A	p.(L13H)	c.38T>A	p.(Leu13His)	Nonsyndromic RUS	Shen et al., 2022	Yes
c.872delT	p.(291fs)	c.872delT	p.(Leu291Argfs*248)	Nonsyndromic RUS	Shen et al., 2022	Yes
c.859G>T	p.(E287*)	c.859G>T	p.(Glu287*)	Nonsyndromic RUS	Shen et al., 2022	Yes
c.438_439insGGGGCGGCCCTGGAGCCGG	p.(A146fs)	c.438_439insGGGGCGGCCCTGGAGCCGG	p.(Ala153Glyfs*156)	Nonsyndromic RUS	Shen et al., 2022	Yes
c.1010delG	p.(W337fs)	c.1010delG	p.(Glu338Serfs*201)	Nonsyndromic RUS	Shen et al., 2022	Yes
c.590C>A	p.(S197Y)	c.590C>A	p.(Ser197Tyr)	Nonsyndromic RUS	Shen et al., 2022	Yes
c.1416G>A	p.(W472*)	c.1416G>A	p.(Trp472*)	Nonsyndromic RUS	Shen et al., 2022	Yes
c.135delG	p.(P45fs)	c.135delG	p.(Ala46Profs*18)	Nonsyndromic RUS	Shen et al., 2022	Yes
c.454_455insCGGCGGG	p.(P152fs)	c.454_455insCGGCGGG	p.(Ser158Argfs*147)	Nonsyndromic RUS	Shen et al., 2022	Yes
c.226_250del	p.(G76fs)	c.226_250del	p.(Gly81Profs*36)	Nonsyndromic RUS	Shen et al., 2022	Yes
c.2T>C	p.(M1T)	c.2T>C	p.Met1?	Nonsyndromic RUS	Shen et al., 2022	Yes
c.793C>T	p.(H265Y)	c.793C>T	p.(His265Tyr)	Nonsyndromic RUS	Shen et al., 2022	Yes
c.1410G>C	p.(K470N)	c.1410G>C	p.(Lys470Asn)	Nonsyndromic RUS	Shen et al., 2022	Yes
c.691C>A	p.(R231S)	c.691C>A	p.(Arg231Ser)	Nonsyndromic RUS	Shen et al., 2022	Yes
c.1309A>T	p.(K437*)	c.1309A>T	p.(Lys437*)	Nonsyndromic RUS	Shen et al., 2022	Yes
c.508C>T	p.(Q170*)	c.508C>T	p.(Gln170*)	Nonsyndromic RUS	Shen et al., 2022	Yes
c.21delG	p.(S7fs)	c.21delG	p.(Leu9Trpfs*55)	Nonsyndromic RUS	Shen et al., 2022	Yes
c.224_242del	p.(R75fs)	c.224_242del	p.(Gln78Glyfs*41)	Nonsyndromic RUS	Shen et al., 2022	Yes
c.240delG	p.(A80fs)	c.240delG	p.(Arg82Glyfs*43)	Nonsyndromic RUS	Shen et al., 2022	Yes
c.259delG	p.(G87fs)	c.259delG	p.(Gly88Alafs*37)	Nonsyndromic RUS	Shen et al., 2022	Yes
c.264dupC	p.(G88fs)	c.264dupC	p.(Arg91Glufs*30)	Nonsyndromic RUS	Shen et al., 2022	Yes
c.282delG	p.(S94fs)	c.282delG	p.(Glu95Serfs*30)	Nonsyndromic RUS	Shen et al., 2022	Yes
c.293delC	p.(A98fs)	c.293delC	p.(Gly99Alafs*26)	Nonsyndromic RUS	Shen et al., 2022	Yes
c.324delG	p.(A108fs)	c.324delG	p.(Glu109Serfs*16)	Nonsyndromic RUS	Shen et al., 2022	Yes
c.65delG	p.(R22fs)	c.65delG	p.(Glu23Argfs*41)	Nonsyndromic RUS	Shen et al., 2022	Yes
c.81_82insGGCGGCGGCGGT	p.(S27delinsSGGGG)	c.81_82insGGCGGCGGCGGT	p.(Gly30_Gly33dup)	Nonsyndromic RUS	Shen et al., 2022	Yes
c.791A>G	p.(Y264C)	c.791A>G	p.(Tyr264Cys)	Nonsyndromic RUS	Shen et al., 2022	Yes
c.793C>T	p.(H265Y)	c.793C>T	p.(His265Tyr)	Nonsyndromic RUS	Shen et al., 2022	Yes
c.511G>A	p.(E171K)	c.511G>A	p.(Glu171Lys)	Nonsyndromic RUS	Shen et al., 2022	Yes
c.696G>A	p.(W232*)	c.696G>A	p.(Trp232*)	Nonsyndromic RUS	Shen et al., 2022	Yes
c.572T>C	p.(L191P)	c.572T>C	p.(Leu191Pro)	Nonsyndromic RUS	Shen et al., 2022	Yes
c.1224delC	p.(H408fs)	c.1227del	p.(Ile410Serfs*129)	Nonsyndromic RUS	Shen et al., 2022	Yes
c.1304dupC	p.(S435fs)	c.1305dup	p.(Ile436Hisfs*129)	Nonsyndromic RUS	Shen et al., 2022	Yes
c.1415delG	p.(W472fs)	c.1419del	p.(Cys475Alafs*64)	Nonsyndromic RUS	Shen et al., 2022	Yes
c.1285A>T	p.(K429*)	c.1285A>T	p.(Lys429*)	Nonsyndromic RUS	Shen et al., 2022	Yes
c.1010G>A	p.(W337*)	c.1010G>A	p.(Trp337*)	Nonsyndromic RUS	Shen et al., 2022	Yes
c.1132G>T	p.(E378*)	c.1132G>T	p.(Glu378*)	Nonsyndromic RUS	Shen et al., 2022	Yes
c.1324G>T	p.(E442*)	c.1324G>T	p.(Glu442*)	Nonsyndromic RUS	Shen et al., 2022	Yes
c.995G>T	p.(C332F)	c.995G>T	p.(Cys332Phe)	Nonsyndromic RUS	Shen et al., 2022	Yes
c.589delT	p.(S197fs)	c.589delT	p.(Ser197Profs*45)	Nonsyndromic RUS	Shen et al., 2022	Yes
c.217G>T	p.(G73*)	c.217G>T	p.(Gly73*)	Nonsyndromic RUS	Shen et al., 2022	Yes
c.1099dupT	p.(F366fs)	c.1099dupT	p.(Cys367Leufs*198)	Nonsyndromic RUS	Shen et al., 2022	Yes
c.42G>A	p.(W14*)	c.42G>A	p.(Trp14*)	Nonsyndromic RUS	Shen et al., 2022	Yes
c.165C>A	p.(C55*)	c.165C>A	p.(Cys55*)	Nonsyndromic RUS	Shen et al., 2022	Yes
